# Supplementary material for: Comparison of dried and liquid direct-fed microbial (MYLO) on liveweight gain and carcass performance in feedlot cattle
Source: Transl Anim Sci. 2026 Mar 22;10:txag033. doi: 10.1093/tas/txag033 (PMC13044504; doi:10.1093/tas/txag033)
Supplement: txag033_Supplementary_Data [file txag033_supplementary_data.zip]

Archive with 3 entries (3 files):
- Quinn_Cusack_Supplementary Table 1.docx
- Quinn_Cusack_Supplementary Table 2.docx
- Quinn_Cusack_Supplementary Table 3.docx
